# Supplementary material for: Experimental evolution reveals genomic signatures of variety-specific selection of Cercospora beticola in Germany
Source: Sci Rep. 2026 May 21;16:15881. doi: 10.1038/s41598-026-52994-7 (PMC13195098; doi:10.1038/s41598-026-52994-7)
Supplement: Supplementary file 2 — Supplementary Information 2. [file 41598_2026_52994_MOESM2_ESM.xlsx]

## Sheet: Table S1
Supplementary Table S1. Numbers of isolates collected per year, location and variety.
Year	Location	Variety	Numbers of isolates
2022	Kösching	A	23
	Einbeck	A	25
	Oberschneiding	A	18
	Soest	A	22
	Kösching	B	20
	Einbeck	B	22
	Oberschneiding	B	25
	Soest	B	24
	Kösching	C	18
	Einbeck	C	21
	Oberschneiding	C	22
	Soest	C	20
	Kösching	D	21
	Einbeck	D	23
	Oberschneiding	D	21
	Soest	D	20
2023	Kösching	A	16
	Einbeck	A	19
	Oberschneiding	A	19
	Soest	A	19
	Kösching	B	22
	Einbeck	B	19
	Oberschneiding	B	17
	Soest	B	14
	Kösching	C	12
	Einbeck	C	9
	Oberschneiding	C	19
	Soest	C	16
	Kösching	D	19
	Einbeck	D	17
	Oberschneiding	D	21
	Soest	D	17
2024	Kösching	A	21
	Einbeck	A	22
	Oberschneiding	A	12
	Soest	A	17
	Kösching	B	24
	Einbeck	B	22
	Oberschneiding	B	11
	Soest	B	21
	Kösching	C	5
	Einbeck	C	22
	Oberschneiding	C	10
	Soest	C	21
	Kösching	D	22
	Einbeck	D	23
	Oberschneiding	D	8
	Soest	D	19

## Sheet: Table S2
Supplementary Table S2. Sequencing coverage of individual isolates.
Isolate	Coverage
CbGer22-10	21.8768
CbGer22-107	27.6844
CbGer22-108	25.0807
CbGer22-109	23.7532
CbGer22-11	22.6881
CbGer22-110	20.6674
CbGer22-111	22.3381
CbGer22-112	23.7816
CbGer22-115	21.4134
CbGer22-12	21.5613
CbGer22-13	26.965
CbGer22-130	8.9795
CbGer22-131	11.6398
CbGer22-132	12.1526
CbGer22-133	23.1078
CbGer22-15	26.4949
CbGer22-16	28.7229
CbGer22-169	28.0658
CbGer22-17	18.1084
CbGer22-170	22.9205
CbGer22-171	21.4893
CbGer22-172	20.7376
CbGer22-2	17.9435
CbGer22-20	25.6265
CbGer22-200	19.0858
CbGer22-201	17.6209
CbGer22-202	14.0427
CbGer22-204	19.7698
CbGer22-205	17.0568
CbGer22-206	16.0783
CbGer22-207	30.7984
CbGer22-208	16.9737
CbGer22-209	15.5465
CbGer22-210	19.752
CbGer22-211	28.5959
CbGer22-212	52.6386
CbGer22-214	20.7714
CbGer22-215	32.9096
CbGer22-216	38.2487
CbGer22-217	48.5678
CbGer22-218	29.7008
CbGer22-219	37.6542
CbGer22-22	23.8395
CbGer22-220	45.3749
CbGer22-221	20.8832
CbGer22-222	31.8681
CbGer22-223	41.5282
CbGer22-224	26.1748
CbGer22-225	29.498
CbGer22-226	33.7599
CbGer22-227	31.9042
CbGer22-228	26.0165
CbGer22-229	17.9843
CbGer22-23	29.6464
CbGer22-230	15.6091
CbGer22-232	9.89818
CbGer22-233	16.5345
CbGer22-234	18.1593
CbGer22-235	14.6866
CbGer22-236	15.6156
CbGer22-237	33.111
CbGer22-238	12.8015
CbGer22-239	13.7586
CbGer22-24	23.8357
CbGer22-240	18.8517
CbGer22-241	21.793
CbGer22-242	32.161
CbGer22-243	30.2792
CbGer22-244	28.0664
CbGer22-245	39.8572
CbGer22-246	17.5322
CbGer22-247	19.8198
CbGer22-248	24.1854
CbGer22-249	20.007
CbGer22-25	37.8584
CbGer22-251	26.5963
CbGer22-252	44.627
CbGer22-253	22.4342
CbGer22-254	14.0242
CbGer22-255	20.9087
CbGer22-256	12.6298
CbGer22-257	20.1967
CbGer22-258	16.7333
CbGer22-26	28.1483
CbGer22-260	14.1782
CbGer22-262	24.6881
CbGer22-263	12.9349
CbGer22-265	17.8933
CbGer22-266	14.9133
CbGer22-267	21.4419
CbGer22-269	15.729
CbGer22-27	29.6483
CbGer22-270	58.8259
CbGer22-271	14.7155
CbGer22-273	15.9506
CbGer22-275	16.1393
CbGer22-276	26.348
CbGer22-277	46.3048
CbGer22-278	50.5985
CbGer22-279	14.4692
CbGer22-28	10.4959
CbGer22-281	20.6339
CbGer22-284	24.6165
CbGer22-285	19.1149
CbGer22-286	21.4034
CbGer22-287	25.4081
CbGer22-288	24.2534
CbGer22-289	20.5186
CbGer22-29	39.7345
CbGer22-290	20.3531
CbGer22-292	18.22
CbGer22-294	12.9596
CbGer22-295	22.8123
CbGer22-296	18.3419
CbGer22-297	24.6848
CbGer22-298	15.2047
CbGer22-299	20.8688
CbGer22-3	28.1184
CbGer22-30	37.7919
CbGer22-300	42.8929
CbGer22-31	24.3936
CbGer22-32	12.0008
CbGer22-34	37.539
CbGer22-36	31.6515
CbGer22-373	21.8522
CbGer22-38	32.9983
CbGer22-39	27.7042
CbGer22-4	23.6334
CbGer22-40	10.8769
CbGer22-402	14.8162
CbGer22-403	22.8468
CbGer22-404	17.8762
CbGer22-405	43.4293
CbGer22-406	21.3727
CbGer22-407	27.2475
CbGer22-408	59.3508
CbGer22-409	12.0002
CbGer22-41	28.0919
CbGer22-410	4.45696
CbGer22-411	17.9693
CbGer22-413	23.4802
CbGer22-415	3.80951
CbGer22-416	13.3405
CbGer22-417	2.43927
CbGer22-418	29.3275
CbGer22-42	17.0757
CbGer22-420	20.2867
CbGer22-424	16.6738
CbGer22-425	24.5101
CbGer22-426	19.638
CbGer22-427	16.3667
CbGer22-428	10.5592
CbGer22-429	14.8573
CbGer22-430	41.0531
CbGer22-431	22.547
CbGer22-432	22.0533
CbGer22-433	32.3339
CbGer22-434	8.55482
CbGer22-435	31.3439
CbGer22-436	22.517
CbGer22-437	35.1569
CbGer22-438	19.5666
CbGer22-439	18.2756
CbGer22-44	28.8092
CbGer22-440	19.3573
CbGer22-441	29.0055
CbGer22-442	7.03225
CbGer22-443	13.4775
CbGer22-444	12.3546
CbGer22-445	11.8913
CbGer22-448	12.8375
CbGer22-449	8.92286
CbGer22-45	24.8949
CbGer22-450	24.1761
CbGer22-451	16.2248
CbGer22-452	24.9378
CbGer22-453	14.1741
CbGer22-454	14.6401
CbGer22-455	30.3223
CbGer22-457	23.6026
CbGer22-458	40.6042
CbGer22-459	16.4446
CbGer22-46	22.772
CbGer22-460	15.2553
CbGer22-461	31.9923
CbGer22-462	184.86
CbGer22-463	23.6969
CbGer22-464	39.6059
CbGer22-465	26.7388
CbGer22-466	24.8561
CbGer22-467	28.2865
CbGer22-468	12.4955
CbGer22-47	22.8512
CbGer22-472	11.8596
CbGer22-473	11.083
CbGer22-474	10.9967
CbGer22-476	13.3413
CbGer22-477	10.4663
CbGer22-478	12.5619
CbGer22-479	8.97981
CbGer22-48	24.2084
CbGer22-480	13.3759
CbGer22-481	11.1039
CbGer22-482	19.3277
CbGer22-483	20.6716
CbGer22-484	28.8254
CbGer22-485	27.857
CbGer22-487	21.0572
CbGer22-488	18.3886
CbGer22-49	20.8769
CbGer22-490	4.26391
CbGer22-491	12.014
CbGer22-493	10.8039
CbGer22-494	30.5348
CbGer22-495	32.4574
CbGer22-496	33.6008
CbGer22-497	37.1602
CbGer22-50	29.9936
CbGer22-500	19.2027
CbGer22-501	33.9527
CbGer22-502	31.672
CbGer22-503	29.809
CbGer22-504	29.9938
CbGer22-505	20.929
CbGer22-506	12.4464
CbGer22-509	21.7397
CbGer22-51	33.1939
CbGer22-510	18.7016
CbGer22-52	24.9132
CbGer22-53	23.9376
CbGer22-54	29.3692
CbGer22-55	26.8388
CbGer22-57	12.3262
CbGer22-58	28.2244
CbGer22-59	37.2956
CbGer22-6	31.1161
CbGer22-60	47.1507
CbGer22-61	29.149
CbGer22-62	26.3049
CbGer22-63	43.9686
CbGer22-64	40.3927
CbGer22-66	23.0929
CbGer22-67	85.3875
CbGer22-68	21.3023
CbGer22-69	29.3029
CbGer22-7	25.7924
CbGer22-70	39.5673
CbGer22-72	19.5931
CbGer22-73	16.3355
CbGer22-74	30.1908
CbGer22-75	31.1569
CbGer22-77	18.9712
CbGer22-80	29.0921
CbGer22-82	29.3756
CbGer22-83	23.5101
CbGer22-85	27.8546
CbGer22-86	25.7227
CbGer22-87	21.1432
CbGer22-88	30.4427
CbGer22-89	21.6522
CbGer22-9	22.1959
CbGer22-90	18.6972
CbGer22-91	15.814
CbGer22_302	3.35579
CbGer22_303	12.5339
CbGer22_304	7.85429
CbGer22_305	5.06801
CbGer22_306	12.3548
CbGer22_307	4.22705
CbGer22_308	14.2012
CbGer22_310	10.2766
CbGer22_311	4.64956
CbGer22_312	10.0457
CbGer22_313	4.73658
CbGer22_314	18.7693
CbGer22_315	10.7561
CbGer22_316	15.4199
CbGer22_318	4.98957
CbGer22_319	12.1134
CbGer22_321	13.8613
CbGer22_322	10.2008
CbGer22_323	6.82995
CbGer22_324	7.17877
CbGer22_325	4.30794
CbGer22_326	8.89807
CbGer22_327	1.69996
CbGer22_328	3.19392
CbGer22_329	11.9651
CbGer22_330	5.92765
CbGer22_331	13.3515
CbGer22_332	11.0649
CbGer22_333	6.21539
CbGer22_334	5.65812
CbGer22_335	27.1222
CbGer22_336	8.58978
CbGer22_337	17.6721
CbGer22_338	20.2589
CbGer22_339	6.37285
CbGer22_340	6.20856
CbGer22_341	28.6937
CbGer22_342	8.69935
CbGer22_343	5.34006
CbGer22_344	8.90608
CbGer22_346	7.60658
CbGer22_347	4.39175
CbGer22_348	41.2378
CbGer22_349	3.96286
CbGer22_350	14.8331
CbGer22_351	7.33617
CbGer22_352	8.70632
CbGer22_353	7.98045
CbGer22_358	31.6822
CbGer22_359	16.1081
CbGer22_360	12.9264
CbGer22_361	8.97523
CbGer22_363	1.21117
CbGer22_364	15.2183
CbGer22_365	6.14146
CbGer22_367	10.7827
CbGer22_368	21.7753
CbGer22_369	14.7048
CbGer22_370	1.98276
CbGer22_371	11.5797
CbGer22_374	10.0838
CbGer22_376	63.1694
CbGer22_377	12.0362
CbGer22_378	14.0586
CbGer22_380	19.5404
CbGer22_381	21.6322
CbGer22_384	3.67917
CbGer22_385	6.01728
CbGer22_386	10.5559
CbGer22_387	9.63277
CbGer22_390	18.0641
CbGer22_391	10.2081
CbGer22_392	19.5767
CbGer22_393	5.42594
CbGer22_396	9.58377
CbGer22_398	9.60957
CbGer22_399	9.3405
CbGer22_400	15.8514
CbGer22_401	15.8576
CbGer22_421	65.2109
CbGer22_422	15.1518
CbGer22_489	7.55143
CbGer23_10	6.39244
CbGer23_100	35.1255
CbGer23_101	15.6666
CbGer23_103	11.6993
CbGer23_104	22.9794
CbGer23_105	28.5447
CbGer23_106	11.0271
CbGer23_107	24.5946
CbGer23_108	5.65806
CbGer23_109	34.486
CbGer23_11	5.09039
CbGer23_114	13.8346
CbGer23_116	25.1725
CbGer23_119	14.7385
CbGer23_120	5.58592
CbGer23_121	13.7106
CbGer23_123	17.0114
CbGer23_124	13.7709
CbGer23_125	16.5848
CbGer23_126	12.0372
CbGer23_127	13.556
CbGer23_128	1.83759
CbGer23_13	5.28333
CbGer23_130	17.8872
CbGer23_132	21.6288
CbGer23_133	40.7836
CbGer23_134	12.8297
CbGer23_135	16.9816
CbGer23_137	16.2445
CbGer23_139	23.1405
CbGer23_14	13.3523
CbGer23_140	5.49316
CbGer23_142	18.6743
CbGer23_144	6.04319
CbGer23_149	13.9754
CbGer23_151	16.4548
CbGer23_152	13.9841
CbGer23_153	4.68514
CbGer23_154	15.9318
CbGer23_155	15.5236
CbGer23_156	14.4941
CbGer23_157	19.3721
CbGer23_158	12.145
CbGer23_16	14.2379
CbGer23_160	19.7352
CbGer23_161	4.32576
CbGer23_163	31.2201
CbGer23_164	17.4108
CbGer23_166	20.1578
CbGer23_169	10.8681
CbGer23_17	17.1138
CbGer23_170	14.5304
CbGer23_174	1.34388
CbGer23_175	38.4686
CbGer23_176	11.6341
CbGer23_178	10.4994
CbGer23_179	19.8139
CbGer23_18	15.2502
CbGer23_181	16.477
CbGer23_182	23.7972
CbGer23_183	14.7063
CbGer23_184	14.327
CbGer23_185	1.31516
CbGer23_186	1.49757
CbGer23_188	11.5814
CbGer23_19	11.9474
CbGer23_191	19.594
CbGer23_192	19.2132
CbGer23_193	6.61999
CbGer23_196	20.3202
CbGer23_198	15.0885
CbGer23_199	6.34011
CbGer23_2	37.29
CbGer23_20	31.0596
CbGer23_200	18.649
CbGer23_202	12.4241
CbGer23_203	5.00578
CbGer23_204	14.3321
CbGer23_205	14.2619
CbGer23_206	6.19454
CbGer23_207	22.5216
CbGer23_208	22.5697
CbGer23_209	5.2696
CbGer23_210	3.66411
CbGer23_211	16.5925
CbGer23_213	10.035
CbGer23_214	17.9387
CbGer23_216	19.7344
CbGer23_217	8.74921
CbGer23_218	15.6253
CbGer23_219	17.1726
CbGer23_220	2.77856
CbGer23_221	24.7194
CbGer23_222	21.5854
CbGer23_223	12.0744
CbGer23_224	5.25228
CbGer23_226	16.0001
CbGer23_227	1.68015
CbGer23_228	1.38142
CbGer23_229	10.7319
CbGer23_23	23.2128
CbGer23_230	15.191
CbGer23_234	13.6502
CbGer23_235	22.9685
CbGer23_236	16.5055
CbGer23_237	2.21125
CbGer23_238	19.3168
CbGer23_24	28.6916
CbGer23_241	1.45847
CbGer23_242	2.82438
CbGer23_243	4.9201
CbGer23_244	19.6875
CbGer23_245	5.30864
CbGer23_247	19.3999
CbGer23_249	15.852
CbGer23_25	4.35617
CbGer23_250	14.553
CbGer23_251	4.91978
CbGer23_252	5.57353
CbGer23_253	13.7327
CbGer23_254	15.359
CbGer23_255	9.49754
CbGer23_258	22.8744
CbGer23_259	12.3806
CbGer23_26	15.8344
CbGer23_261	5.38998
CbGer23_262	19.0362
CbGer23_263	1.54755
CbGer23_265	21.0866
CbGer23_266	14.1657
CbGer23_267	3.98116
CbGer23_268	5.15214
CbGer23_269	15.97
CbGer23_27	22.6589
CbGer23_270	13.7149
CbGer23_271	15.6367
CbGer23_272	10.9039
CbGer23_273	2.99352
CbGer23_274	3.8115
CbGer23_277	16.8294
CbGer23_278	4.00511
CbGer23_279	4.24981
CbGer23_28	10.9404
CbGer23_281	58.7836
CbGer23_283	19.947
CbGer23_284	9.05201
CbGer23_286	16.0895
CbGer23_287	20.9894
CbGer23_288	12.0152
CbGer23_289	18.03
CbGer23_29	26.6174
CbGer23_290	5.22949
CbGer23_291	16.2126
CbGer23_293	3.61715
CbGer23_294	17.9013
CbGer23_296	53.7476
CbGer23_298	5.77197
CbGer23_30	7.31569
CbGer23_300	13.1986
CbGer23_301	8.43544
CbGer23_302	12.217
CbGer23_303	26.287
CbGer23_304	14.3212
CbGer23_305	71.2019
CbGer23_307	13.3228
CbGer23_308	19.8657
CbGer23_31	2.52843
CbGer23_310	17.1027
CbGer23_311	1.5317
CbGer23_313	6.85662
CbGer23_317	15.9545
CbGer23_318	5.80935
CbGer23_32	21.9004
CbGer23_320	21.9005
CbGer23_321	15.6786
CbGer23_322	16.6902
CbGer23_324	13.7797
CbGer23_325	19.6216
CbGer23_326	16.7422
CbGer23_327	16.9593
CbGer23_328	17.593
CbGer23_329	7.71347
CbGer23_33	22.2459
CbGer23_330	16.0859
CbGer23_331	9.78915
CbGer23_332	6.31526
CbGer23_333	9.82418
CbGer23_334	5.82004
CbGer23_335	1.36795
CbGer23_336	24.7254
CbGer23_337	17.5344
CbGer23_338	20.5951
CbGer23_34	12.0581
CbGer23_340	23.7894
CbGer23_341	6.0701
CbGer23_343	22.9166
CbGer23_345	15.9624
CbGer23_347	29.6389
CbGer23_348	14.1358
CbGer23_349	16.2991
CbGer23_350	8.10724
CbGer23_354	3.58215
CbGer23_359	15.4955
CbGer23_361	14.9899
CbGer23_362	18.2013
CbGer23_363	4.76404
CbGer23_364	12.9119
CbGer23_366	2.72189
CbGer23_367	22.8391
CbGer23_368	10.5405
CbGer23_369	3.55143
CbGer23_370	20.1789
CbGer23_371	17.6461
CbGer23_373	13.6977
CbGer23_374	1.39078
CbGer23_376	4.68244
CbGer23_377	10.8855
CbGer23_378	4.70356
CbGer23_38	2.58344
CbGer23_380	9.28138
CbGer23_381	15.4059
CbGer23_382	16.0899
CbGer23_384	26.4451
CbGer23_385	19.1906
CbGer23_386	15.6006
CbGer23_388	18.6233
CbGer23_389	18.4442
CbGer23_391	15.6794
CbGer23_393	19.0688
CbGer23_394	5.98564
CbGer23_398	17.4043
CbGer23_399	21.3587
CbGer23_4	42.5706
CbGer23_400	12.4993
CbGer23_401	18.7113
CbGer23_402	1.54136
CbGer23_42	15.7772
CbGer23_43	19.2432
CbGer23_45	11.2953
CbGer23_46	20.9299
CbGer23_48	2.01854
CbGer23_5	15.9379
CbGer23_51	12.6935
CbGer23_52	17.0757
CbGer23_53	39.3685
CbGer23_55	18.5041
CbGer23_58	32.7505
CbGer23_59	20.9913
CbGer23_6	4.45669
CbGer23_60	25.3659
CbGer23_61	39.1118
CbGer23_62	18.5703
CbGer23_63	23.7922
CbGer23_64	3.59142
CbGer23_67	19.9027
CbGer23_69	4.24937
CbGer23_71	5.09198
CbGer23_72	24.1775
CbGer23_73	16.0191
CbGer23_76	11.9944
CbGer23_77	25.3392
CbGer23_78	14.0724
CbGer23_79	14.9254
CbGer23_81	16.0503
CbGer23_83	7.86332
CbGer23_84	4.53313
CbGer23_85	33.5424
CbGer23_86	3.08076
CbGer23_89	9.17378
CbGer23_90	14.7082
CbGer23_91	8.38421
CbGer23_95	7.79448
CbGer23_97	12.5962
CbGer23_98	12.347
CbGer23_99	2.42453
CbGer24-121	16.4496
CbGer24-122	11.6496
CbGer24-125	17.2258
CbGer24-126	11.1204
CbGer24-127	17.3941
CbGer24-128	49.9168
CbGer24-129	11.6629
CbGer24-130	12.7508
CbGer24-131	9.03119
CbGer24-132	12.2548
CbGer24-133	9.66115
CbGer24-134	17.3437
CbGer24-135	40.7595
CbGer24-136	36.4074
CbGer24-137	22.2081
CbGer24-138	12.5489
CbGer24-139	20.572
CbGer24-140	16.0078
CbGer24-141	32.3127
CbGer24-142	8.13788
CbGer24-148	23.7667
CbGer24-163	31.6768
CbGer24-170	13.2101
CbGer24-171	11.2391
CbGer24-172	33.5585
CbGer24-176	26.0683
CbGer24-189	1.4985
CbGer24-191	17.7484
CbGer24-192	5.12413
CbGer24-194	8.13103
CbGer24-195	30.8411
CbGer24-196	34.7854
CbGer24-197	12.2874
CbGer24-198	33.1107
CbGer24-199	12.1386
CbGer24-200	10.6749
CbGer24-201	17.6196
CbGer24-206	22.0356
CbGer24-207	16.8108
CbGer24-208	10.4539
CbGer24-210	11.4153
CbGer24-211	7.17772
CbGer24-212	7.71615
CbGer24-213	10.8249
CbGer24-214	9.93634
CbGer24-234	13.4648
CbGer24-243	6.71898
CbGer24-244	12.8339
CbGer24-252	11.4824
CbGer24-259	17.6782
CbGer24-262	7.59901
CbGer24-282	13.1858
CbGer24-295	9.70171
CbGer24-299	16.9422
CbGer24-300	12.5153
CbGer24-308	24.2376
CbGer24-328	22.2116
CbGer24-332	15.0353
CbGer24-334	11.5463
CbGer24-339	11.9887
CbGer24-343	12.1091
CbGer24-344	8.47346
CbGer24-347	30.1392
CbGer24-348	14.508
CbGer24-355	20.1188
CbGer24-376	34.4114
CbGer24-380	10.4533
CbGer24-383	10.1955
CbGer24-387	9.29362
CbGer24-390	10.393
CbGer24-391	11.365
CbGer24-395	17.4249
CbGer24-396	20.6193
CbGer24-397	13.3789
CbGer24-401	9.93031
CbGer24_1	6.19256
CbGer24_10	14.0728
CbGer24_100	23.9699
CbGer24_102	1.15315
CbGer24_104	20.7657
CbGer24_105	12.8061
CbGer24_106	17.4554
CbGer24_107	23.5166
CbGer24_108	17.794
CbGer24_109	22.4675
CbGer24_11	19.4312
CbGer24_110	11.2825
CbGer24_111	22.8948
CbGer24_112	28.1327
CbGer24_113	17.4537
CbGer24_114	13.7588
CbGer24_115	11.3757
CbGer24_116	17.7159
CbGer24_118	20.4247
CbGer24_12	23.1057
CbGer24_120	9.7335
CbGer24_13	7.10737
CbGer24_14	1.18114
CbGer24_144	9.62493
CbGer24_145	22.1105
CbGer24_147	9.61126
CbGer24_149	15.9774
CbGer24_15	5.08881
CbGer24_150	14.2674
CbGer24_151	6.244
CbGer24_152	11.6156
CbGer24_153	16.9724
CbGer24_154	19.1931
CbGer24_155	18.3806
CbGer24_156	17.5563
CbGer24_157	11.9412
CbGer24_158	17.1398
CbGer24_159	7.78554
CbGer24_16	1.19766
CbGer24_160	13.9412
CbGer24_161	10.8885
CbGer24_162	8.19052
CbGer24_168	13.6332
CbGer24_17	9.64218
CbGer24_174	18.9923
CbGer24_178	0
CbGer24_179	13.4204
CbGer24_18	7.83908
CbGer24_180	0
CbGer24_181	10.901
CbGer24_182	23.0424
CbGer24_183	20.0154
CbGer24_184	18.5092
CbGer24_185	9.66614
CbGer24_186	52.1486
CbGer24_187	8.0075
CbGer24_188	191.802
CbGer24_19	9.75563
CbGer24_2	7.84714
CbGer24_20	13.277
CbGer24_202	8.78124
CbGer24_203	10.0126
CbGer24_205	9.68609
CbGer24_21	7.15667
CbGer24_215	8.39868
CbGer24_216	14.7759
CbGer24_217	7.47058
CbGer24_219	16.6911
CbGer24_22	38.9769
CbGer24_220	9.36392
CbGer24_221	6.78986
CbGer24_223	42.2271
CbGer24_224	8.51441
CbGer24_225	15.7873
CbGer24_226	11.3602
CbGer24_227	15.1643
CbGer24_229	0
CbGer24_23	16.8369
CbGer24_230	26.6778
CbGer24_231	5.58438
CbGer24_232	0
CbGer24_233	6.01348
CbGer24_235	8.41981
CbGer24_236	28.1318
CbGer24_237	9.37838
CbGer24_238	93.4044
CbGer24_239	15.904
CbGer24_24	10.9614
CbGer24_241	5.66868
CbGer24_242	3.906
CbGer24_245	30.293
CbGer24_246	21.9564
CbGer24_247	16.5924
CbGer24_248	18.2
CbGer24_249	8.61111
CbGer24_25	5.90755
CbGer24_250	11.0676
CbGer24_251	5.8845
CbGer24_253	10.007
CbGer24_254	6.55061
CbGer24_255	10.0654
CbGer24_257	3.66075
CbGer24_258	12.3375
CbGer24_26	11.8322
CbGer24_260	4.72304
CbGer24_27	15.4048
CbGer24_28	4.96293
CbGer24_281	10.0654
CbGer24_283	12.5371
CbGer24_284	10.8581
CbGer24_285	5.63645
CbGer24_286	9.56366
CbGer24_29	35.6709
CbGer24_290	15.783
CbGer24_291	10.2874
CbGer24_292	11.6455
CbGer24_293	3.31158
CbGer24_294	112.69
CbGer24_296	8.9025
CbGer24_297	2.12866
CbGer24_298	7.16984
CbGer24_301	3.06983
CbGer24_302	7.01341
CbGer24_303	18.762
CbGer24_304	10.0494
CbGer24_305	9.08708
CbGer24_306	6.33248
CbGer24_307	20.4306
CbGer24_309	5.50859
CbGer24_311	4.3697
CbGer24_312	6.78713
CbGer24_313	11.3153
CbGer24_315	12.6967
CbGer24_316	11.313
CbGer24_318	0
CbGer24_319	6.37223
CbGer24_320	6.90251
CbGer24_321	9.45717
CbGer24_322	7.19781
CbGer24_323	185.757
CbGer24_325	109.563
CbGer24_326	20.59
CbGer24_327	6.82229
CbGer24_329	10.255
CbGer24_330	5.12969
CbGer24_331	9.11348
CbGer24_333	12.9313
CbGer24_335	13.7817
CbGer24_336	12.0535
CbGer24_337	6.98543
CbGer24_338	9.88456
CbGer24_340	15.1471
CbGer24_342	17.7371
CbGer24_345	2.83211
CbGer24_346	10.2262
CbGer24_349	45.1201
CbGer24_351	10.8828
CbGer24_352	2.95573
CbGer24_353	19.4803
CbGer24_354	13.6889
CbGer24_356	9.29477
CbGer24_357	32.4805
CbGer24_358	6.32235
CbGer24_359	11.2783
CbGer24_360	3.97897
CbGer24_361	16.5347
CbGer24_362	6.24906
CbGer24_364	11.39
CbGer24_365	27.65
CbGer24_367	18.9276
CbGer24_369	12.2024
CbGer24_371	8.10637
CbGer24_372	8.48285
CbGer24_373	21.2168
CbGer24_374	3.09434
CbGer24_375	14.8402
CbGer24_377	3.75662
CbGer24_378	7.45663
CbGer24_379	188.584
CbGer24_382	9.50772
CbGer24_384	21.4971
CbGer24_385	14.3297
CbGer24_386	18.2585
CbGer24_388	16.64
CbGer24_389	3.89746
CbGer24_392	16.6828
CbGer24_393	12.5258
CbGer24_394	7.62413
CbGer24_398	10.1247
CbGer24_399	18.5805
CbGer24_400	2.15419
CbGer24_50	9.21729
CbGer24_51	1.13896
CbGer24_53	159.334
CbGer24_56	22.5445
CbGer24_58	10.1145
CbGer24_60	19.7545
CbGer24_64	30.8949
CbGer24_65	7.86301
CbGer24_67	20.2426
CbGer24_69	14.906
CbGer24_73	12.8995
CbGer24_79	12.0516
CbGer24_83	15.2842
CbGer24_85	15.3266

## Sheet: Table S3
Supplementary Table S3. AMOVA for isolates all three years grouped by location.
Year	Variation	Df	Sum Sq	%	p value
2022	Between location	2	7822.06	3.88	0.001
	Between samples within location	9	9791.97	1.61	0.001
	Between samples	247	196704	94.51	0.001
	Total	258	214318	100
2023	Between location	2	4001.85	0.62	0.073
	Between samples within location	9	14415.6	5.6	0.001
	Between samples	187	151550	93.78	0.001
	Total	198	169967	100
2024	Between location	2	7144.68	2.18	0.004
	Between samples within location	9	18326.3	7.95	0.001
	Between samples	227	169422	89.86	0.001
	Total	238	194893	100

## Sheet: Table S4
Supplementary Table S4. AMOVA for the isolates from different sugar beet varieties.
Year	Variation	Df	Sum Sq	%	p value
2022	Between variety	3	3323.36	-1.27	0.982
	Between samples within variety	8	14290.7	5.53	0.001
	Between samples	247	196704	95.75	0.001
	Total	258	214318	100
2023	Between variety	3	5105.75	0.03	0.493
	Between samples within variety	8	13311.7	6.04	0.001
	Between samples	187	151550	93.93	0.001
	Total	198	169967	100
2024	Between variety	3	8110.27	0.88	0.106
	Between samples within variety	8	17360.8	8.86	0.001
	Between samples	227	167422	90.26	0.001
	Total	238	194893	100

## Sheet: Table S5
Supplementary Table S5. Highly divergent regions by overlapping Fst and Dxy.
Chromosome	Divergent region		Selective sweep
	Start (bp)	End (bp)	Start (bp)	End (bp)	SNP counts
1	410001	420000	n/a		n/a
1	3050001	3060000	3067497	3088277	1
2	450001	460000	419922	424465	1
			476158	480975	13
2	1690001	1700000	n/a		n/a
5	1280001	1290000	n/a		n/a
6	250001	260000	216641	224214	9
7	2860001	2870000	2853204	2854995	2
9	30001	40000	n/a		n/a
9	900001	910000	852612	863148	2
			863457	877321	5

## Sheet: Table S6
Supplementary Table S6. Key genes that were identified in the highly divergent regions under selection.
Locus Tag	secreted	Gene ID	Gene name	Gene ontology
RHO25_001224	No	35424997	uncharacterised	Heme binding, iron ion binding, monooxygenase activity, oxidoreductase activity, acting on paired donors, with incorporation or reduction of molecular oxygen
RHO25_001225	Secreted	35424998	uncharacterised	n/a
RHO25_001226	No	35424999	uncharacterised	Nucleic acid binding, zinc ion binding
RHO25_001227	No	35425001	uncharacterised	n/a
RHO25_001228	No	90643734	uncharacterised	n/a
RHO25_001229	Secreted	35425002	uncharacterised	n/a
RHO25_001230	No	35425003	uncharacterised	n/a
RHO25_001231	No	35425004	uncharacterised	U4 snRNA binding, U6 snRNA binding, protein binding.
				mRNA splicing, via spliceosome
				Located in U4/U6 x U5 tri-snRNP complex
RHO25_001232	No	35425005	uncharacterised	Protein serine/threonine phosphatase activity
				Protein dephosphorylation
RHO25_002318	No	35425968	uncharacterised	mRNA binding, protein binding
				mRNA 3’ -end processing
				Located in nucleus
RHO25_002319	No	35425967	uncharacterised	n/a
RHO25_002320	No	35425966	uncharacterised	ADP transmembrane transporter activity
				Located in membrane
RHO25_002341	No	35425948	mitochondrial 37S ribosomal protein uS2m	Structure constituent of ribosome
				Part of mitochondrial small ribosomal subunit
RHO25_002342	No	35425947	uncharacterised	n/a
RHO25_009208	No	90644552	uncharacterised	n/a
RHO25_009209	No	35431813	uncharacterised	Enables guanyl-nucleotide exchange factor activity
RHO25_011344	No	35432845	uncharacterised	Part of HDA1 complex
RHO25_012564	No	35434874	uncharacterised	Enables carbohydrate:proton symporter activity
				Located in membrane
RHO25_012565	No	35434875	uncharacterised	Sucrose alpha-glucosidase activity
				Located in cytoplasma
RHO25_012566	No	35434877	uncharacterised	n/a
RHO25_012567	No	35434878	uncharacterised	Metallopeptidase activity
RHO25_012568	No	35434880	uncharacterised	n/a
RHO25_012569	No	35434881	bifunctional uridylate/adenylate kinase (URA6)	(d)CMP kinase activity; ATP binding; UMP kinase activity
				'de novo' pyrimidine nucleobase biosynthetic process; CDP biosynthetic process; UDP biosynthetic process
				Located in cytoplasma and nucleus
RHO25_012570	No	35434882	uncharacterised	L-tyrosine transmembrane transporter activity
				Amino acid transmembrane transport
				Located in vacuolar membrane
RHO25_012571	No	35434883	T-complex protein 1 subunit beta (CCT2)	ATP binding; ATP hydrolysis activity; ATP-dependent protein folding chaperone; unfolded protein binding
				Protein folding
				Located in cytosol; Part of chaperonin-containing T-complex
RHO25_012572	No	35434884	uncharacterised	n/a
